# Supplementary material for: Inhibition of Phosphodiesterase 3A by Cilostazol Dampens Proinflammatory Platelet Functions
Source: Cells. 2021 Aug 5;10(8):1998. doi: 10.3390/cells10081998 (PMC8392606; doi:10.3390/cells10081998)
Supplement: Supplementary file 1 [file cells-10-01998-s001.zip]

Archive with 1 entries (1 files):
- cells-1313941-supplementary.pdf
